# Supplementary material for: Opportunities and Challenges of In Vitro Tissue Culture Systems in the Era of Crop Genome Editing
Source: Int J Mol Sci. 2023 Jul 25;24(15):11920. doi: 10.3390/ijms241511920 (PMC10419073; doi:10.3390/ijms241511920)
Supplement: Supplementary file 1 [file ijms-24-11920-s001.zip]

Archive with 1 entries (1 files):
- ijms-2490815-supplementary.pdf
